# Supplementary material for: Support Strategies and Interventions for eHealth Inclusion: Scoping Review
Source: J Med Internet Res. 2025 Dec 12;27:e79760. doi: 10.2196/79760 (PMC12700317; doi:10.2196/79760)
Supplement: Multimedia Appendix 3 [file jmir-v27-e79760-s003.xlsx]

## Sheet: Blad1
Type	Year	Author	Country	Healthcare system	Country specific mentions by authors	Interpersonal	Technology S. Hardware	Technology S. Software	Healthcare organization	Educational organization	Community organization	Policy level	Category primary outcome measure	Primary outcome measure	Key findings
Strategy	2017	Hodge et al.[28]	Australia	The Australian Medicare system is tax-funded with an additional levy, providing automatic access for citizens and permanent residents. It covers public hospital care and physician services, with federal oversight and state responsibility for hospitals and workforce regulation.	In rural areas, access to public internet and adequate support was limited, with challenges often greater than in non-rural settings. Remote communities in Australia were particularly affected due to isolation, lower socioeconomic status, and restricted access to technology. [Discussion]	Y	Y	Y	N	N	Y	N	NA	NA	Family/friends are key intermediaries for older adults’ digital health participation, as well as third party relations.
Strategy	2023	Curran et al.24	Canada	Canada’s healthcare system is tax-funded, with provinces delivering care under federal principles. Hospital and physician services are universally covered, while other services like dental, prescriptions, and long-term care are mostly paid privately or via employer-based insurance.	The characteristics of the health care system were unique to this region (with specific cultural backgrounds, characteristics, and ages) and may not be reflective of other health care systems on a wider level. [Discussion]	Y	N	Y	N	N	Y	N	NA	NA	Key needs: ongoing support, knowledge on data protection, preparing for eHealth use, use of multiple information outlets to address different needs (via libraries, collaborations with communities etc.), and focus on peer support.
Strategy	2023	Shahid et al.[37]	Canada	Canada’s healthcare system is tax-funded, with provinces delivering care under federal principles. Hospital and physician services are universally covered, while other services like dental, prescriptions, and long-term care are mostly paid privately or via employer-based insurance.	The study focuses on the rapid implementation of virtual care during the first COVID-19 wave in Ontario (Jan–July 2020), highlighting strategies to promote health equity in its use. [Introduction]	N	N	N	Y	N	N	N	NA	NA	Facilitators: Training clients prior to video visits; use of informal support when staff are unavailable.
Strategy	2019	Marston et al.[34]	Canada & UK	Canada’s healthcare system is tax-funded, with provinces delivering care under federal principles. Hospital and physician services are universally covered, while other services like dental, prescriptions, and long-term care are mostly paid privately or via employer-based insurance.	The study included 16 participants from Canada and 21 from the UK, across urban and rural sites. [Methods] PC ownership was similar overall, but slightly higher in rural UK areas and in urban Canadian areas. [Results]	Y	N	N	N	N	Y	Y	NA	NA	Facilitators: learning opportunities, access, peer sharing. Detractors: apprehension, lack of interest, and learning difficulties.
Strategy	2021	Lin et al.[33]	China	China’s healthcare system is financed through government funding and social insurance contributions, managed at central, provincial, and local levels. Basic hospital and physician services are covered, while specialized treatments, prescriptions, and much outpatient care often require out-of-pocket payment or supplementary insurance.	In China, many libraries are integrated into township cultural stations, offering learning support and information resources. The study, involving rural participants with limited education, highlights how low educational levels may exacerbate barriers to digital health access. [Introduction and Discussion]	N	N	N	N	N	Y	N	NA	NA	Participants who used library or community activities reported higher eHealth literacy (1·6+/- 1·90 vs. 0·79 +/- 1·46, p<0·05), compared to participants who did not use these services.
Strategy	2023	Wu et al.[40]	China	China’s healthcare system is financed through government funding and social insurance contributions, managed at central, provincial, and local levels. Basic hospital and physician services are covered, while specialized treatments, prescriptions, and much outpatient care often require out-of-pocket payment or supplementary insurance.	Promoting healthy ageing is a priority in China, with long-term plans for chronic disease prevention focusing on self-management. [Introduction] eHealth literacy among older Chinese adults is low according to reviews. [Methods] The study examined eHealth literacy among people with NCDs. [Discussion] Findings show literacy is lower than international levels, and WeChat plays at role in health mana…	Y	N	N	N	N	N	N	NA	NA	Social support positively predicted eHealth literacy (p<0·001), but negatively (non-significant) affected self-management.
Strategy	2023	Zhao et al[41]	China	China’s healthcare system is financed through government funding and social insurance contributions, managed at central, provincial, and local levels. Basic hospital and physician services are covered, while specialized treatments, prescriptions, and much outpatient care often require out-of-pocket payment or supplementary insurance.	Ageing is a major social issue in China, but the fragmented health system struggles to meet older adults’ needs. [Introduction] As part of a larger project on healthcare digital transformation, the study examined technology use in the context of the national ‘Healthy China’ strategy. [Methods] Adoption of telemedicine, wearables, and remote monitoring among those 65+ was lower than average. [Resu…	N	N	N	N	N	N	Y	NA	NA	Three pathways through which informants built digital capabilities: (1) Social core network (family): Family could either hinder development through dependence or foster it through supportive interactions. Stages: sourcing information → filtering → practicing eHealth with direct support → abstracting experiences to build basic capabilities. (2) Expanded social network (friends, colleagues, neighb…
Strategy	2022	Jokisch et al.[29]	Germany	Germany’s healthcare system is financed mainly through mandatory contributions to statutory health insurance (paid by employers and employees), with government support for vulnerable groups and free family coverage. It is decentralized through non-profit sickness funds under national regulation, offering universal access to hospital and physician services, while some extras require co-payments or…	The German Bundestag approved the Digital Healthcare Act (DVG) in November 2019. [Introduction] Central services such as the electronic medical record, e-prescriptions, and digital sick notes were only introduced from 2021 onwards.	Y	N	N	N	Y	Y	N	NA	NA	Family support was significantly associated with intention to use eHealth (p<0·001), as was formal support (p<0·05), and formal support with perceived usefulness (p<0·001). Informal support had a marginal link to perceived usefulness (b=0·11, p=0·050), but no significant associations with intention to use eHealth or perceived usefulness.
Strategy	2020	Radovanovic et al.[36]	India, Kenya, West Africa, Tanzania	India has a mixed system: tax-funded public care alongside a large private sector. Public facilities are underfunded, leading to high out-of-pocket costs, though Ayushman Bharat expands insurance for low-income groups. Rural–urban and socio-economic gaps remain. Kenya’s system combines tax-funded public care with private and faith-based providers. The NHIF offers insurance but coverage is limited…	In India, digital literacy is promoted through large-scale public programs such as PMGDISHA, which trains rural households in basic ICT use, and the university-led Spoken Tutorial program offering self-learning in local languages. Despite broad reach, gaps remain between rural and urban areas, genders, and socio-economic groups. In Kenya, vocational training initiatives like the Tunapanda Institu…	N	N	N	N	N	Y	Y	NA	NA	A skills-driven community is equipping youth with needed digital skills, suggesting potential for vocal assistance rather than voice to support the use of ICT.
Strategy	2017	Hayat et al.[27]	Israel	Israel’s healthcare system is funded through a progressive health tax and general revenues, delivered by four non-profit health funds under national regulation. It provides universal coverage, with advanced digital health infrastructure, integrated electronic records, and national standards (e.g., FHIR) supporting data sharing and patient empowerment.	This study examined the impact of social ties on eHealth literacy among ethnic groups in Israel. [Introduction] Disparities exist between Jewish Israelis, immigrants from the former Soviet Union, and Palestinian citizens of Israel (PCI), with PCIs facing language and geographic barriers to specialist care and relying more on online sources and social ties for health information. [Methods] Data we…	Y	N	N	Y	N	N	N	NA	NA	The plot shows finding others with similar health concerns yields higher perceived health outcomes in cases of low eHealth literacy, indicating a potential benefit of social ties to compensate for low eHealth literacy.
Strategy	2021	Arighi et al.	Italy	Italy has a tax-funded, regionally organized universal health system. Everyone is covered, but variation between regions and co-payments for many services are important features that can affect access — and could influence how eHealth support and uptake differ across the country.	In 2019, around 76% of families in Italy had access to Internet and around 74% had a broadband connection. [Introduction] There is a strong digital divide between families, mainly due to generational and cultural factors. The study mainly included patients from a large city of the northern Italy, and Internet access of those over 65 turned out to be far above the national percentages. [Discussion]	Yes	N	N	N	N	Y	Y	NA	NA	Patients were stratified by support seeking strategies. Success rates in completion varied: patients alone (35·8%), with same generation caregiver (52·6%), with younger generation caregiver (80%), with both these last types (90%).
Intervention	2021	Bevilacqua et al.[44]	Italy	Italy has a tax-funded, regionally organized universal health system. Everyone is covered, but variation between regions and co-payments for many services are important features that can affect access — and could influence how eHealth support and uptake differ across the country.	No specific mentions, but I noticed the study uses intergenerational learning, and in Italy people are quite family-oriented/-focused.	N	N	Y	N	Y	N	N	Skills	eHealth literacy	After the course, the eHealth literacy score (eHEALS) of older adults overall had a significant negative correlation relationship with positive skills of using technology (SOTU) (p = 0.048 and p = 0.032).
Intervention	2022	Maliwichi and Chigona[56]	Malawi	Malawi’s healthcare system is mainly tax-funded and heavily supported by external donors, with some out-of-pocket spending. Public care is organized by the Ministry of Health, while Faith-Based Organizations deliver a large share of services. Although care is officially free, access is constrained by staff shortages, poor infrastructure, long travel distances, and dependence on donor funding.	Malawi faces one of the highest maternal mortality rates. It also has particularly low mobile phone penetration among women. [Introduction] In low-income settings, phones are often treated as family property, shared among household members. [Methods] Most maternal healthcare clients in the study had low literacy and depended on an intermediary to operate phones. Limited electricity access in rura…	Y	Y	N	N	N	Y	N	Attitudes	Factors influencing the use of eHealth related to infomediaries	The likelihood of availability of technologies and grid power has the potential to exacerbate inequalities in poor resource settings.
Intervention	2022	Lim et al.[54]	Singapore	Singapore’s healthcare system combines government subsidies, mandatory savings (Medisave), and national insurance (MediShield Life). The Ministry of Health oversees care through public hospitals, polyclinics, and private providers. Patients share costs via co-payments and deductibles, but access is broad. Digital health is strongly supported, with a national electronic health record and the Healt…	Many organizations in Singapore moved services online during COVID-19, exposing and widening digital inequalities among older adults. [Introduction] Volunteer groups created Project Wire Up, launched with Singapore General Hospital, to improve seniors’ digital access and literacy. [Methods] The program relied on donated smartphones, subsidized mobile plans, and later, in-person volunteer visits, …	N	Y	N	Y	Y	Y	Y	Attitudes	Lessons from support interventions	Grassroots organizations played a part in ensuring the success of the digital access and literacy program. Older adults would be prepared and assisted by these organizations via door-to-door visits. It was helpful to approach people in their native language. Also, pacing the teaching and repeating sessions showed greater results, as well as increasing the font size, contrast, and brightness of a …
Strategy	2021	Han and Nam[26]	South Korea	South Korea’s healthcare system is based on the mandatory National Health Insurance (NHI), funded through contributions from employers, employees, and the government. The Ministry of Health and Welfare oversees the system, with care provided by both public and private facilities. Access is universal, covering hospital care, physician services, and some prescriptions, though co-payments are a rout…	Earlier technology policies in South Korea mainly addressed access, but while about 90% of older adults are online, their digital skills remain much lower than younger groups. [Introduction] The country has struggled to promote true digital inclusion, as programs focusing only on individual effort are less effective in bridging the second-level digital divide. [Methods] This study analyzed data f…	Y	N	N	Y	N	N	N	NA	NA	Social support positively influenced perceived usefulness of technology (p=0·022) and perceived ease of use (p=0·021), social norm has no significant effect on perceived usefulness, but positively affects perceived ease of use (p=0·024).
Strategy	2024	Kim et al.[31]	South Korea	South Korea’s healthcare system is based on the mandatory National Health Insurance (NHI), funded through contributions from employers, employees, and the government. The Ministry of Health and Welfare oversees the system, with care provided by both public and private facilities. Access is universal, covering hospital care, physician services, and some prescriptions, though co-payments are a rout…	No country-specific mentioning, besides the participants are from South Korea.	Y	N	N	N	N	N	N	NA	NA	Social support positively affected eHealth literacy (p<0·001) and mHealth use (p=0·014). App design aesthetics mediate mHealth use (p=0·023).
Strategy	2024	Lee et al.[32]	South Korea	South Korea’s healthcare system is based on the mandatory National Health Insurance (NHI), funded through contributions from employers, employees, and the government. The Ministry of Health and Welfare oversees the system, with care provided by both public and private facilities. Access is universal, covering hospital care, physician services, and some prescriptions, though co-payments are a rout…	No country-specific mentioning, besides the Korean version of the Diabetes Management Self-Efficacy Scale (DMSES; E.-H. Lee et al., 2015) was used.	Y	N	N	N	N	N	N	NA	NA	Social support had no direct link to diabetes management but positively affected self-efficacy (p<0·001).
Strategy	2018	Van Middelaar et al.[38]	The Netherlands	Healthcare in the Netherlands is mainly financed through statutory health insurance (basisverzekering), with mandatory premiums paid to private insurers, supplemented by income-based tax contributions. Long-term care is covered by separate state insurance, while municipalities oversee social and long-term care. Private insurers must provide a standard basic package to all residents, ensuring univ…	The study was conducted in the primary care setting in the Netherlands, with only Dutch participants included. [Methods] No further country-specific details were mentioned, though this limitation was noted for the generalizability of findings. [Discussion]	N	N	N	Y	N	N	N	NA	NA	Stimulation of a known CVD coach helps in using the platform, for which trust is important.
Intervention	2015	Jones et al.[52]	UK	For the UK, healthcare is financed mainly through general taxation and delivered via the National Health Service (NHS). The NHS provides universal access to hospital and physician services free at the point of use. Local NHS trusts manage hospitals and primary care, while the national government oversees funding and sets standards.	Governments are increasingly investing in reducing the digital divide. [Introduction] This UK study evaluated the Plymouth SeniorNet project, a volunteer-led initiative funded by the Big Lottery’s Silver Dreams programme. [Methods] Volunteers aged 50+ supported residents aged 65+ in learning to use the internet, targeting an estimated 28,000 older adults in Plymouth who were offline. [Results] Th…	N	N	N	N	N	Y	Y	Attitudes	Perceived value of going online	A total of 144 beneficiaries received support: 58 received one-on-one support at home, and 86 participated in small group sessions. Data were available for 110 participants. Among all values assessed, Internet use for health was rated the lowest.
Strategy	2022	Chen et al.[24]	USA	In the USA, healthcare is financed through a mix of private insurance, employer-based plans, and government programs such as Medicare and Medicaid. There is no universal coverage, and access depends on insurance type. Most providers are private, with co-payments common. eHealth adoption varies by region and provider, though electronic records and telehealth are increasingly widespread.	Telehealth use in the United States was minimal before COVID-19, with only 0.3% of Medicare beneficiaries using such services in 2016. [Introduction] Internet connectivity at home is shaped by socioeconomic and health factors, with older adults who have lower income, less education, minority backgrounds, or cognitive/functional impairments more often lacking access. [Results]	Y	N	N	N	Y	Y	N	NA	NA	Six strategies: advanced preparation of video visits, use of multiple eHealth types to adapt to different needs, home-based support, reassuring patients, adapt to disabilities, family and caregiver involvement.
Strategy	2023	Khairat et al.[30]	USA	In the USA, healthcare is financed through a mix of private insurance, employer-based plans, and government programs such as Medicare and Medicaid. There is no universal coverage, and access depends on insurance type. Most providers are private, with co-payments common. eHealth adoption varies by region and provider, though electronic records and telehealth are increasingly widespread.	The study included primary care providers across three sites: New York City (urban), North Carolina (suburban), and Florida (rural). [Methods] Patients and providers were uniformly recruited from each site. [Results] Clear long-term payment models for telemedicine from both government and private insurers are needed to sustain innovation and improve access. Policymakers should address gaps in pat…	N	Y	N	Y	N	N	Y	NA	NA	Facilitators found to improve user experience of eHealth are: remote devices, in-home testing, reducing click burden, and screen sharing.
Strategy	2024	Pack et al.[35]	USA	In the USA, healthcare is financed through a mix of private insurance, employer-based plans, and government programs such as Medicare and Medicaid. There is no universal coverage, and access depends on insurance type. Most providers are private, with co-payments common. eHealth adoption varies by region and provider, though electronic records and telehealth are increasingly widespread.	COVID-19 led to rapid expansion of telehealth across the US. In community health centers (CHCs) where care is provided to underserved populations, concern was raised about whether telehealth would be accessible to all patients or whether it would increase existing disparities. [Introduction] A mixed-methods study was conducted in a large Midwestern CHC network serving 85,000 patients across 13 ur…	N	N	N	Y	N	N	N	NA	NA	Non-users (25%) preferred in-person or on-paper support. Instructions in text, video, or home support were suggested. Users indicated to have received help, for example at the health center
Strategy	2021	Williams et al.[39] **	USA	In the USA, healthcare is financed through a mix of private insurance, employer-based plans, and government programs such as Medicare and Medicaid. There is no universal coverage, and access depends on insurance type. Most providers are private, with co-payments common. eHealth adoption varies by region and provider, though electronic records and telehealth are increasingly widespread.	Over the past decade, smartphone ownership in the US has risen from 35% to 81%, offering new opportunities for digital health engagement. [Introduction] Greater access allows underserved groups to stay connected to providers, receive timely health education, and monitor conditions despite distance or mobility limits. Yet a digital divide persists, as low-income adults often face both access and a…	N	N	N	Y	N	N	N	NA	NA	Solutions to tech issues: in-person support, user guides, condition-specific text messages. After the in-person visits a 15% increase in video visit completion was noted. Of the 379 participants getting a user guide, 179 completed the care. Care plans were centered around individual care management needs.
Intervention	2023	Alon et al.[42]	USA	In the USA, healthcare is financed through a mix of private insurance, employer-based plans, and government programs such as Medicare and Medicaid. There is no universal coverage, and access depends on insurance type. Most providers are private, with co-payments common. eHealth adoption varies by region and provider, though electronic records and telehealth are increasingly widespread.	The study collaborated with the National Digital Inclusion Alliance, bringing together US community organizations and local government partners. [Introduction] The DOORs program was piloted with two groups of adults with serious mental illness in Boston community clubhouses. It was offered as an optional service, with flexible participation so attendees were not required to complete all eight ses…	N	N	Y	Y	N	Y	Y	Skills	Digital literacy	Significant improvement (P<0·05) in 8/29 digital skills assessed, 6/29 remained the same
Intervention	2023	Antonio et al.[43]	USA	In the USA, healthcare is financed through a mix of private insurance, employer-based plans, and government programs such as Medicare and Medicaid. There is no universal coverage, and access depends on insurance type. Most providers are private, with co-payments common. eHealth adoption varies by region and provider, though electronic records and telehealth are increasingly widespread.	Few studies have examined ways to increase telehealth video visit uptake in low-resourced settings such as Federally Qualified Health Centers (FQHCs). [Introduction] Prior strategies to improve use of patient-facing technologies among underserved groups often relied on in-person support, which was not possible during the early COVID-19 pandemic. This study used graduate student research assistant…	N	N	Y	N	N	Y	N	Attitudes	Cognitive load reduction	During the helping session, 11 participants attempted to sign up for the patient portal of which five were successful, helpers resolved issues during all 16-video visit test runs by supporting with challenges in device settings, browsers and external programs closing.
Intervention	2023	Camacho et al.[45]	USA	In the USA, healthcare is financed through a mix of private insurance, employer-based plans, and government programs such as Medicare and Medicaid. There is no universal coverage, and access depends on insurance type. Most providers are private, with co-payments common. eHealth adoption varies by region and provider, though electronic records and telehealth are increasingly widespread.	All DOORs sessions contributing data were conducted in Boston between July and November 2021. [Introduction] The program was delivered in two settings: outpatient community mental health “clubhouses” and an inpatient psychiatric unit (IPU). [Methods] No further US-specific contextual details were provided.	N	N	Y	Y	N	Y	N	Skills	Digital literacy	Clubhouse (outpatient community mental health center) participants initially displayed deficiencies on 24 of 29 functional skills. After offering the curriculum 25 of 29 skills were sufficient. IPU participants showed no deficiencies in functional skills pre-intervention, and although skills improved, no significant differences were observed between pre- and post-intervention.
Intervention	2022	Chu et al.[46]	USA	In the USA, healthcare is financed through a mix of private insurance, employer-based plans, and government programs such as Medicare and Medicaid. There is no universal coverage, and access depends on insurance type. Most providers are private, with co-payments common. eHealth adoption varies by region and provider, though electronic records and telehealth are increasingly widespread.	Nearly 40% of older adults in the US are unready for video visits, and about 20% for telephone visits. [Introduction] In response to COVID-19, the Department of Health and Human Services promoted telehealth, and CMS expanded coverage. The UCSF General Internal Medicine practice rapidly converted almost all in-person visits to virtual visits (telephone or video) by March 2020 to maintain access. […	N	N	N	Y	N	N	N	Use	Video visit completion	The support team was able to successfully video-enable devices for 149 (77.6%) of the older adults participating. Of patients reached by the VVEP team, 40.4% completed their primary care visit over video, 26.5% completed a tele- phone visit, 29·6% canceled their scheduled visit, 2.1% no- showed, and 1.4% had an in-person visit.
Intervention	2021	Drazich et al.[47]	USA	In the USA, healthcare is financed through a mix of private insurance, employer-based plans, and government programs such as Medicare and Medicaid. There is no universal coverage, and access depends on insurance type. Most providers are private, with co-payments common. eHealth adoption varies by region and provider, though electronic records and telehealth are increasingly widespread.	Telehealth, telework, and virtual communication expanded rapidly during COVID-19 in the US. [Introduction] In Baltimore, 40% of households lack wireless internet, one-third lack a computer, and Black Americans (67% of the city’s population) face greater barriers due to systemic racism and socioeconomic inequities. Older Black adults also experience obstacles such as low confidence, limited resour…	N	N	N	Y	Y	Y	N	Use	Video visit completion	Most participants were extremely satisfied with the program (11/16, 69%) and strongly agreed that the experience was worthwhile (15/16, 94%). A comparison of the combined total subdomains scores before and after the program showed an increase in score by 13.91 (scale 0-48) for the frequency of technology use.
Intervention	2023	Gusdorf et al.[48]	USA	In the USA, healthcare is financed through a mix of private insurance, employer-based plans, and government programs such as Medicare and Medicaid. There is no universal coverage, and access depends on insurance type. Most providers are private, with co-payments common. eHealth adoption varies by region and provider, though electronic records and telehealth are increasingly widespread.	This single-center retrospective cohort study examined outpatient clinics at Vanderbilt University Medical Center. [Introduction] At the onset of COVID-19, clinics shifted to a hybrid telehealth model under state and institutional stay-at-home orders, with video prioritized over phone visits. A medical student initiative was launched to support patients in the transition. [Discussion] Nationally,…	N	N	N	Y	N	N	N	Use	Video visit completion	Patients who received a call from a medical student had decreased rates of failed video visits (OR 0.54; 95% CI: 0.48–0.60).
Intervention	2023	Hawley et al.[49]	USA	In the USA, healthcare is financed through a mix of private insurance, employer-based plans, and government programs such as Medicare and Medicaid. There is no universal coverage, and access depends on insurance type. Most providers are private, with co-payments common. eHealth adoption varies by region and provider, though electronic records and telehealth are increasingly widespread.	In a 2021 study of older adults in California, 77% had access to a smart device, yet only 37% were able to connect via video visits. [Results] As the study was conducted within the VA system, the population was predominantly male and white, limiting generalizability to the broader population of older adults in the US and globally. [Discussion]	N	N	N	Y	Y	N	N	Attitudes	Comfort using technology	10 (50% of the) participants required assistance before or during the visit. Seven required in-home assistance beforehand, 6 required assistance during the visit. The pharmacist could solve challenges for 3 of them, for the other 3 help of the in-home team member was required.
Intervention	2021	Hernandez-Ramos et al.[50]	USA	In the USA, healthcare is financed through a mix of private insurance, employer-based plans, and government programs such as Medicare and Medicaid. There is no universal coverage, and access depends on insurance type. Most providers are private, with co-payments common. eHealth adoption varies by region and provider, though electronic records and telehealth are increasingly widespread.	This study included safety net patients with diabetes and depression receiving care in a public healthcare system in San Francisco. [Introduction] As a preliminary study with a small sample size and single-site design, the findings may not be generalizable to other settings.[Discussion]	Y	N	N	Y	N	N	N	Skills	Digital literacy	8 of 11 (73%) patients in the COVID-19 cohort had never participated in a remote visit for research in the past, but all 11 (100%) patients stated they enjoyed participating in remote visits for research
Intervention	2020	Hoffman et al.[51]	USA	In the USA, healthcare is financed through a mix of private insurance, employer-based plans, and government programs such as Medicare and Medicaid. There is no universal coverage, and access depends on insurance type. Most providers are private, with co-payments common. eHealth adoption varies by region and provider, though electronic records and telehealth are increasingly widespread.	In March 2020, the US government introduced waivers under Section 1135(b)(8) of the Social Security Act to rapidly expand telehealth. [Introduction] Academic Medical Centers, including Yale New Haven Health System, were required to scale up telehealth quickly, converting thousands of in-person visits to video visits. The pandemic challenged YNHHS both to implement telehealth across a large, compl…	N	Y	N	Y	N	N	N	Attitudes	Lessons from support interventions	Not specified.
Intervention	2019	Lee and Kim[53]	USA	In the USA, healthcare is financed through a mix of private insurance, employer-based plans, and government programs such as Medicare and Medicaid. There is no universal coverage, and access depends on insurance type. Most providers are private, with co-payments common. eHealth adoption varies by region and provider, though electronic records and telehealth are increasingly widespread.	Older adults are the heaviest users of health services in the US, yet many face barriers to effectively using information technology. [Introduction] This study was conducted at a public university in a Southeastern city ranked lowest in social mobility among 50 evaluated US cities. [Methods] Participants were 56.4% non-Hispanic Black and 38.2% non-Hispanic White. [Results] Generalizability is lim…	N	N	N	N	Y	N	N	Skills	eHealth literacy	Regarding eHealth literacy, the older adults showed significant improvement at posttest (t = -5·89, p< .001, d = -0·79). Willingness to use also significantly increased at post-test (t = -7·99, p < .001, d = -1·08). . Qualitative data shows that individualized training, and intergenerational interactions can decrease their anxiety and boost their confidence.
Intervention	2019	Lyles et al.[55]	USA	In the USA, healthcare is financed through a mix of private insurance, employer-based plans, and government programs such as Medicare and Medicaid. There is no universal coverage, and access depends on insurance type. Most providers are private, with co-payments common. eHealth adoption varies by region and provider, though electronic records and telehealth are increasingly widespread.	At the San Francisco Health Network, portal enrollment requires in-person identity verification to ensure patient security, but this high threshold creates a barrier to widespread adoption. [Results]	N	N	Y	Y	N	N	N	Adoption	Portal log in (yes/no)	During the follow-up period, 18 participants (21%) logged in to the portal, and an extra 17 (20%) signed up for a clinic visit. Those who watched more than one video had a higher login rate (23% vs. 15%), yet not statistically significant. eHealth literacy scores increased significantly (14.4 to 16.2, p<0.001), but interest in using the portal decreased from 53% to 39% (p=0.01). The likelihood of…
Intervention	2022	Mechanic et al.[57]	USA	In the USA, healthcare is financed through a mix of private insurance, employer-based plans, and government programs such as Medicare and Medicaid. There is no universal coverage, and access depends on insurance type. Most providers are private, with co-payments common. eHealth adoption varies by region and provider, though electronic records and telehealth are increasingly widespread.	NA	N	N	N	Y	N	N	N	Use	Video visit completion	Overall, patients receiving the intervention had higher odds of attending a video visit (OR 2·0; 95% CI, 1·6-2·6). For both clinics, the intervention group had a 21% absolute increase in video visit success rate compared with the comparator group (81% vs 60%; P < .001). Missed appointment and cancellation rates were 8% lower in the intervention group.
Intervention	2018	Ramsey et al.[58]	USA	In the USA, healthcare is financed through a mix of private insurance, employer-based plans, and government programs such as Medicare and Medicaid. There is no universal coverage, and access depends on insurance type. Most providers are private, with co-payments common. eHealth adoption varies by region and provider, though electronic records and telehealth are increasingly widespread.	The study population consisted mainly of low-income, urban African American late adolescents and young adults in an academic care setting, where proxy access is limited to parents of patients under 13. Findings may not be generalizable to other populations or settings with stricter policies on adolescent control of health information or lower institutional support for EHR management. [Discussion]	N	N	N	Y	N	N	N	Adoption	Amount of portal enrollment activations	Increased MyChart sign-ups from 478/995 (48%) to 814/1376 (59%). The Geniuses signed up n=84 patients, of which n=17 (28%) activated their accounts by the end of the project.
Intervention	2023	Rodriguez et al.[59]	USA	In the USA, healthcare is financed through a mix of private insurance, employer-based plans, and government programs such as Medicare and Medicaid. There is no universal coverage, and access depends on insurance type. Most providers are private, with co-payments common. eHealth adoption varies by region and provider, though electronic records and telehealth are increasingly widespread.	The 21st Century Cures Act and the expansion of telemedicine during COVID-19 strengthened the role of patient portals as a key digital access point. [Introduction] At a primary care clinic in an academic medical center in Boston, the DHN program was implemented to address disparities in portal use. [Methods] Telemedicine uptake and the Cures Act acted as catalysts, prompting the Health Equity Com…	N	N	N	Y	N	N	N	Adoption	Amount of portal enrollment activations	DHNs enrolled 121 patients (30.9% of those reached) to the patient portal.
Intervention	2021	Senteio et al.[60]	USA	In the USA, healthcare is financed through a mix of private insurance, employer-based plans, and government programs such as Medicare and Medicaid. There is no universal coverage, and access depends on insurance type. Most providers are private, with co-payments common. eHealth adoption varies by region and provider, though electronic records and telehealth are increasingly widespread.	Older African Americans are twice as likely as older Whites to experience diabetes and related complications, and they often face lower health literacy and reduced use of technology for self-management. [Introduction] Socioeconomic barriers further limit access and familiarity with technology. This study piloted intergenerational technology transfer sessions to support diabetes self-care among ol…	Y	N	N	N	N	Y	N	Attitudes	Confidence using technology	Participants felt significantly more confident in: using technology designed to help with their health (p=0.0002), obtaining help needed to use technology (p=0.0003), downloading a health application (p=0.0005), helping others use technology (p=0.0003), and also felt better when others help them use technology (p=0.0039). They did not feel significantly more confident in using websites to retriev…
Intervention	2023	Taylor et al.[61]	USA	In the USA, healthcare is financed through a mix of private insurance, employer-based plans, and government programs such as Medicare and Medicaid. There is no universal coverage, and access depends on insurance type. Most providers are private, with co-payments common. eHealth adoption varies by region and provider, though electronic records and telehealth are increasingly widespread.	Internet use in the United States is at its highest level in history, yet 7% of individuals remain offline. [Introduction]	N	N	Y	N	N	N	N	Skills	Telehealth competence	Telehealth competency increased significantly for 12/13 items (p<0·05).
Intervention	2023	Worster et al.[62]	USA	In the USA, healthcare is financed through a mix of private insurance, employer-based plans, and government programs such as Medicare and Medicaid. There is no universal coverage, and access depends on insurance type. Most providers are private, with co-payments common. eHealth adoption varies by region and provider, though electronic records and telehealth are increasingly widespread.	The COVID-19 pandemic has been marked by the rapid expansion of telehealth (TH). [Introduction] Defined by the Centers for Medicare & Medicaid Services, TH includes live phone or video consultations, secure electronic messaging with clinicians, and remote monitoring for home-based assessment.	N	N	N	Y	N	N	N	Use	Video visit completion	Among patients with low health literacy, successful telehealth access was higher during the intervention (17.0%, 33/194) than before (6.7%, 6/90) (adjacent categories ratio = 0.62, 95% CI 0.41–0.93, p = 0.021).
